# Supplementary material for: Repair of Mutated NF1 mRNA with Trans-Splicing Group I Intron Ribozymes
Source: Cancers (Basel). 2025 Aug 23;17(17):2749. doi: 10.3390/cancers17172749 (PMC12427287; doi:10.3390/cancers17172749)
Supplement: Supplementary file 1 [file cancers-17-02749-s001.zip]

Archive with 6 entries (6 files):
- Figure S1. EGSlibrary.pptx
- Figure S2. RzLevelInCellsRTqPCR.pptx
- Figure S3. CompareTargetsInHEK293Cells.pptx
- File S1. Full pictures of the blots in Figures 3B and 5A.pdf
- Table S1. EGSPrimerSequences.pdf
- Table S2. RzSequencesTargetingSpliceSites.pdf
